# Supplementary material for: Intranasal Adipose-Derived MSC Extracellular Vesicles Confer Sustained Cognitive Improvement and Suppress Alzheimer’s Pathology in APP/PS1 Mice
Source: Biomolecules. 2026 May 28;16(6):798. doi: 10.3390/biom16060798 (PMC13297158; doi:10.3390/biom16060798)
Supplement: Supplementary file 1 [file biomolecules-16-00798-s001.zip]

Archive with 1 entries (1 files):
- biomolecules-4285613-supplementary.pdf
